# Supplementary material for: Wheat Consumption Leads to Immune Activation and Symptom Worsening in Patients with Familial Mediterranean Fever: A Pilot Randomized Trial
Source: Nutrients. 2020 Apr 17;12(4):1127. doi: 10.3390/nu12041127 (PMC7230718; doi:10.3390/nu12041127)
Supplement: Supplementary file 1 [file nutrients-12-01127-s001.zip]

Archive with 5 entries (4 files):
- nutrients-731041-supplementary/
- nutrients-731041-supplementary/Supplemental figure S1 Nutrients.docx
- nutrients-731041-supplementary/Supplemental file 2 Nutrients.docx
- nutrients-731041-supplementary/Supplemental file 3 Nutrients.ppt
- nutrients-731041-supplementary/Supplemental table S1.docx
